# Supplementary material for: Biocompatible Nanoparticles Based on Amphiphilic Random Polypeptides and Glycopolymers as Drug Delivery Systems
Source: Polymers (Basel). 2022 Apr 20;14(9):1677. doi: 10.3390/polym14091677 (PMC9104652; doi:10.3390/polym14091677)
Supplement: Supplementary file 1 [file polymers-14-01677-s001.zip]

Archive with 1 entries (1 files):
- polymers-1666076-supplementary.pdf
